# Supplementary material for: Comparative Evaluation of Four Different Anti-CCP Assays for the Diagnosis of Rheumatoid Arthritis: A Diagnostic Performance Analysis
Source: Diagnostics (Basel). 2025 May 21;15(10):1293. doi: 10.3390/diagnostics15101293 (PMC12110532; doi:10.3390/diagnostics15101293)
Supplement: Supplementary file 1 [file diagnostics-15-01293-s001.zip]

Archive with 1 entries (1 files):
- diagnostics-3546335-supplementary.pdf
